# Supplementary material for: Ventilatory Effects of Isoflurane Sedation via the Sedaconda ACD-S versus ACD-L: A Substudy of a Randomized Trial
Source: J Clin Med. 2023 May 6;12(9):3314. doi: 10.3390/jcm12093314 (PMC10179426; doi:10.3390/jcm12093314)
Supplement: Supplementary file 1 [file jcm-12-03314-s001.zip]

Archive with 1 entries (1 files):
- jcm-2310865-supplementary.pdf
